# Supplementary material for: Modifications to residential neighbourhood characteristics and risk of 79 common health conditions: a prospective cohort study
Source: Lancet Public Health. 2021 May 26;6(6):e396–407. doi: 10.1016/S2468-2667(21)00066-9 (PMC8172714; doi:10.1016/S2468-2667(21)00066-9)
Supplement: Supplementary appendix 2 [file mmc2.xlsx]

## Sheet: LEVEL OF NEIGHBOURHOOD CHARACTE
	LEVEL OF EACH NEIGHBOURHOOD CHARACTERISTIC AS A CONTINUOUS MEASURE AND RISK OF 79 HEALTH OUTCOMES (HAZARD RATIOS AND 95% CONFIDENCE INTERVALS ARE ADJUSTED FOR AGE, SEX, EDUCATION AND COHORT)
					Neighbourhood education per 1 SD higher								Neighbourhood income per 1 SD higher								Neighbourhood unemployment per 1 SD lower								Neighbourhood green space per 1 SD higher
	ICD-10 codes	Health outcome	Total	Cases	HR	LowerCI	UpperCI	ProbChiSq		Health outcome	Total	Cases	HR	LowerCI	UpperCI	ProbChiSq		Health outcome	Total	Cases	HR	LowerCI	UpperCI	ProbChiSq		Health outcome	Total	Cases	HR	LowerCI	UpperCI	ProbChiSq
		Death	106422	3189	0.902	0.87	0.937	<.0001		Death	102959	3104	0.829	0.799	0.859	<.0001		Death	104391	3136	0.883	0.855	0.912	<.0001		Death	113840	3396	0.92	0.89	0.952	<.0001
	A01-B89	Infections	104446	2796	0.981	0.943	1.02	0.3248		Infections	101054	2710	0.942	0.907	0.979	0.0023		Infections	102458	2742	0.963	0.928	0.999	0.0438		Infections	111711	3011	0.957	0.923	0.992	0.0154
	A01-A79	Bacterial infections	106422	2605	0.991	0.952	1.032	0.6577		Bacterial infections	102959	2534	0.961	0.923	1	0.0477		Bacterial infections	104391	2563	0.969	0.932	1.007	0.1037		Bacterial infections	113840	2788	0.947	0.913	0.983	0.004
	A80-B34	Viral infections	106422	404	0.935	0.844	1.036	0.2006		Viral infections	102959	385	0.835	0.755	0.924	0.0005		Viral infections	104391	388	0.909	0.828	0.999	0.0478		Viral infections	113840	452	1.067	0.97	1.174	0.1845
	C00–C97	Cancer	104421	5125	1.02	0.992	1.05	0.1679		Cancer	101007	4947	1.015	0.987	1.044	0.2991		Cancer	102415	5016	0.998	0.97	1.027	0.8943		Cancer	111732	5470	1.034	1.006	1.063	0.0162
	C18, C20	Colorectal cancer	106338	485	1.049	0.956	1.15	0.3105		Colorectal cancer	102880	470	1.042	0.95	1.143	0.3856		Colorectal cancer	104309	474	1.085	0.984	1.196	0.1017		Colorectal cancer	113753	519	1.025	0.938	1.121	0.5792
	C34	Lung cancer	106400	268	0.884	0.777	1.006	0.0614		Lung cancer	102938	259	0.823	0.726	0.934	0.0025		Lung cancer	104369	261	0.917	0.817	1.028	0.1382		Lung cancer	113816	289	0.963	0.857	1.082	0.5286
	C43–C44	Melanoma	106246	1225	1.034	0.975	1.095	0.2658		Melanoma	102784	1191	1.046	0.987	1.109	0.1302		Melanoma	104216	1205	1.041	0.98	1.106	0.1919		Melanoma	113654	1275	1.004	0.95	1.062	0.8775
	C50	Breast cancer	80019	2155	1.077	1.031	1.125	0.0008		Breast cancer	77533	2079	1.048	1.003	1.095	0.036		Breast cancer	78536	2107	1.026	0.981	1.073	0.2654		Breast cancer	85285	2276	1.023	0.98	1.068	0.2932
	C61	Prostate cancer	25283	486	1.041	0.95	1.142	0.3903		Prostate cancer	24330	464	1.056	0.962	1.16	0.2488		Prostate cancer	24745	473	1.062	0.962	1.172	0.2329		Prostate cancer	27370	525	1.037	0.951	1.132	0.4087
	C64	Kidney cancer	106390	125	1.044	0.869	1.253	0.6485		Kidney cancer	102927	122	1.007	0.839	1.208	0.9408		Kidney cancer	104359	125	0.948	0.799	1.125	0.5416		Kidney cancer	113806	141	1.02	0.86	1.209	0.82
	C71	Brain cancer	106395	108	1.036	0.851	1.261	0.7238		Brain cancer	102932	104	0.911	0.748	1.108	0.3492		Brain cancer	104364	107	0.986	0.815	1.194	0.8884		Brain cancer	113813	117	0.896	0.751	1.069	0.2224
	C81–C96	Leukaemia, lymphoma	106197	563	1.004	0.921	1.094	0.9315		Leukaemia, lymphoma	102743	545	0.988	0.907	1.076	0.7793		Leukaemia, lymphoma	104173	555	1.025	0.94	1.118	0.5707		Leukaemia, lymphoma	113599	604	1.012	0.933	1.098	0.7759
	D50–D89	Diseases of the blood	106036	591	0.932	0.855	1.015	0.1043		Diseases of the blood	102580	571	0.862	0.793	0.937	0.0005		Diseases of the blood	104009	577	0.891	0.826	0.961	0.003		Diseases of the blood	113439	616	0.942	0.87	1.019	0.1338
	D50–D64	Anemia	106422	351	0.839	0.749	0.939	0.0023		Anemia	102959	341	0.803	0.72	0.896	<.0001		Anemia	104391	345	0.835	0.76	0.917	0.0002		Anemia	113840	368	0.94	0.849	1.041	0.234
	E00–E90	Endocrine diseases	103714	6449	0.877	0.855	0.9	<.0001		Endocrine diseases	100336	6272	0.903	0.88	0.926	<.0001		Endocrine diseases	101737	6340	0.913	0.892	0.935	<.0001		Endocrine diseases	110939	6886	0.973	0.95	0.997	0.0254
	E10-E14	Diabetes	104583	5237	0.867	0.842	0.893	<.0001		Diabetes	101181	5098	0.888	0.863	0.913	<.0001		Diabetes	102590	5156	0.904	0.881	0.928	<.0001		Diabetes	111855	5579	0.968	0.942	0.994	0.0154
	E66	Obesity	106422	390	0.714	0.64	0.797	<.0001		Obesity	102959	375	0.808	0.729	0.896	<.0001		Obesity	104391	379	0.828	0.757	0.906	<.0001		Obesity	113840	412	1.031	0.933	1.138	0.5513
	F00–F99	Mental and behavioural disorders	104735	1813	0.884	0.842	0.929	<.0001		Mental and behavioural disorders	101325	1762	0.831	0.792	0.871	<.0001		Mental and behavioural disorders	102742	1782	0.881	0.845	0.919	<.0001		Mental and behavioural disorders	112037	1923	0.887	0.85	0.926	<.0001
	F00–F03, G30, G31	Dementia	106382	498	0.979	0.892	1.074	0.6553		Dementia	102920	482	0.918	0.837	1.007	0.0692		Dementia	104352	485	0.969	0.887	1.059	0.4916		Dementia	113797	523	0.904	0.832	0.983	0.0185
	F10–F19	Disorders due to substance abuse	106422	636	0.757	0.695	0.825	<.0001		Disorders due to substance abuse	102959	613	0.765	0.706	0.829	<.0001		Disorders due to substance abuse	104391	615	0.788	0.739	0.84	<.0001		Disorders due to substance abuse	113840	684	0.902	0.84	0.97	0.0052
	F20–F29	Psychotic disorders	105521	665	0.916	0.845	0.994	0.0342		Psychotic disorders	102089	654	0.787	0.728	0.851	<.0001		Psychotic disorders	103505	659	0.859	0.803	0.919	<.0001		Psychotic disorders	112876	710	0.814	0.76	0.871	<.0001
	F30–F39	Mood disorders	105602	891	0.927	0.865	0.994	0.0325		Mood disorders	102162	863	0.862	0.805	0.922	<.0001		Mood disorders	103587	875	0.903	0.849	0.96	0.0011		Mood disorders	112962	944	0.878	0.826	0.933	<.0001
	F40–F48	Neurotic disorders	106063	294	0.946	0.839	1.068	0.3707		Neurotic disorders	102611	283	0.842	0.747	0.948	0.0044		Neurotic disorders	104041	288	0.87	0.785	0.964	0.0079		Neurotic disorders	113455	318	0.991	0.889	1.104	0.8656
	G00–G99	Diseases of the nervous system	102887	4980	0.927	0.9	0.954	<.0001		Diseases of the nervous system	99554	4783	0.946	0.919	0.974	0.0002		Diseases of the nervous system	100935	4862	0.925	0.9	0.95	<.0001		Diseases of the nervous system	110027	5386	1.017	0.989	1.045	0.2411
	G20	Parkinson disease	106343	238	0.998	0.875	1.139	0.978		Parkinson disease	102883	231	1.048	0.919	1.196	0.4825		Parkinson disease	104314	235	1.027	0.897	1.175	0.6985		Parkinson disease	113756	260	1.034	0.913	1.171	0.601
	G35	Multiple sclerosis	106269	222	0.97	0.845	1.114	0.668		Multiple sclerosis	102813	208	0.964	0.839	1.108	0.6033		Multiple sclerosis	104240	215	0.967	0.845	1.107	0.6254		Multiple sclerosis	113670	237	0.948	0.837	1.074	0.4024
	G40-G42	Epilepsy	105333	511	0.928	0.846	1.017	0.1091		Epilepsy	101898	492	0.812	0.742	0.888	<.0001		Epilepsy	103322	499	0.846	0.781	0.916	<.0001		Epilepsy	112682	543	0.901	0.83	0.978	0.0125
	G43-G44	Headaches	106422	342	0.963	0.862	1.076	0.5066		Headaches	102959	336	0.935	0.839	1.043	0.2297		Headaches	104391	339	0.89	0.805	0.983	0.0222		Headaches	113840	374	1.049	0.946	1.163	0.368
	G45-G46	TIA	106254	725	0.97	0.899	1.047	0.4412		TIA	102799	690	0.986	0.914	1.064	0.7139		TIA	104228	700	0.9	0.839	0.965	0.0033		TIA	113659	788	1.059	0.985	1.14	0.1207
	G47	Sleep disorders	106422	2632	0.862	0.827	0.898	<.0001		Sleep disorders	102959	2553	0.888	0.853	0.924	<.0001		Sleep disorders	104391	2588	0.897	0.865	0.931	<.0001		Sleep disorders	113840	2823	1.027	0.988	1.066	0.1785
	H00–H59	Diseases of the eye	104888	5150	0.991	0.964	1.02	0.5548		Diseases of the eye	101463	5005	0.961	0.934	0.988	0.0055		Diseases of the eye	102875	5056	0.983	0.955	1.01	0.2155		Diseases of the eye	112212	5446	0.979	0.953	1.006	0.1252
	H60–H99	Diseases of the ear	105532	858	0.956	0.891	1.026	0.2102		Diseases of the ear	102100	824	0.931	0.868	0.998	0.0428		Diseases of the ear	103521	836	0.895	0.839	0.954	0.0007		Diseases of the ear	112887	928	1.023	0.957	1.092	0.505
	I00-I99	Diseases of the circulatory system	99540	7828	0.956	0.934	0.979	0.0002		Diseases of the circulatory system	96307	7562	0.96	0.938	0.982	0.0005		Diseases of the circulatory system	97644	7670	0.93	0.91	0.95	<.0001		Diseases of the circulatory system	106409	8362	1.014	0.992	1.036	0.2171
	I10–I15	Hypertension	98487	4633	0.939	0.911	0.968	<.0001		Hypertension	95283	4488	0.966	0.938	0.995	0.0235		Hypertension	96628	4543	0.935	0.909	0.961	<.0001		Hypertension	105328	4980	1.032	1.003	1.062	0.0305
	I20–I25	Ischemic heart diseases	105317	2378	0.947	0.908	0.989	0.0129		Ischemic heart diseases	101889	2294	0.944	0.906	0.985	0.0075		Ischemic heart diseases	103307	2331	0.888	0.855	0.923	<.0001		Ischemic heart diseases	112645	2540	1.027	0.986	1.069	0.1984
	I20	Angina pectoris	105689	954	0.958	0.896	1.024	0.2098		Angina pectoris	102251	915	1.015	0.949	1.084	0.669		Angina pectoris	103673	930	0.926	0.87	0.985	0.0151		Angina pectoris	113047	1029	1.136	1.064	1.214	0.0001
	I21	Myocardial infarction	106149	811	0.917	0.852	0.987	0.0206		Myocardial infarction	102695	783	0.949	0.884	1.02	0.1569		Myocardial infarction	104123	800	0.916	0.857	0.978	0.0087		Myocardial infarction	113545	868	1.042	0.972	1.116	0.2469
	I26	Pulmonary embolism	106422	402	0.994	0.897	1.101	0.9077		Pulmonary embolism	102959	396	0.914	0.826	1.011	0.079		Pulmonary embolism	104391	397	0.925	0.841	1.018	0.111		Pulmonary embolism	113840	437	0.958	0.871	1.052	0.3674
	I46-I49	Arrhythmias	105502	3808	0.963	0.931	0.996	0.0273		Arrhythmias	102075	3688	0.96	0.929	0.993	0.0163		Arrhythmias	103498	3745	0.974	0.943	1.006	0.113		Arrhythmias	112835	4045	1.039	1.006	1.073	0.0193
	I50	Heart failure	106255	504	0.86	0.783	0.946	0.0018		Heart failure	102797	490	0.799	0.73	0.876	<.0001		Heart failure	104228	493	0.804	0.745	0.868	<.0001		Heart failure	113661	538	0.974	0.894	1.061	0.5409
	I60–I69	Cerebrovascular diseases	106021	1291	0.936	0.884	0.992	0.0257		Cerebrovascular diseases	102572	1255	0.874	0.826	0.925	<.0001		Cerebrovascular diseases	104000	1265	0.869	0.826	0.915	<.0001		Cerebrovascular diseases	113402	1374	0.943	0.895	0.994	0.0298
	I60-I61, I63-I64	Stroke	106115	1086	0.93	0.873	0.991	0.0244		Stroke	102664	1059	0.865	0.814	0.92	<.0001		Stroke	104093	1067	0.863	0.817	0.912	<.0001		Stroke	113504	1148	0.939	0.887	0.995	0.0319
	I61	Intracerebral haemorrhage	106380	183	0.877	0.751	1.023	0.0945		Intracerebral haemorrhage	102918	180	0.742	0.639	0.862	<.0001		Intracerebral haemorrhage	104350	181	0.812	0.714	0.923	0.0014		Intracerebral haemorrhage	113792	191	0.84	0.735	0.961	0.0109
	I63	Cerebral infarction	106248	761	0.922	0.855	0.994	0.0347		Cerebral infarction	102790	741	0.886	0.823	0.954	0.0014		Cerebral infarction	104220	745	0.893	0.835	0.955	0.0009		Cerebral infarction	113650	807	0.962	0.898	1.031	0.2749
	I70	Arteriosclerosis	106334	209	0.854	0.737	0.99	0.0358		Arteriosclerosis	102874	204	0.786	0.682	0.906	0.0009		Arteriosclerosis	104304	205	0.85	0.753	0.96	0.0086		Arteriosclerosis	113746	223	0.867	0.764	0.984	0.027
	I80-I82	Deep vein thrombosis	106422	432	0.948	0.858	1.047	0.2919		Deep vein thrombosis	102959	420	0.893	0.81	0.984	0.0227		Deep vein thrombosis	104391	425	0.935	0.853	1.024	0.1489		Deep vein thrombosis	113840	451	0.887	0.811	0.971	0.0089
	J00–J99	Diseases of the respiratory system	99227	5442	0.931	0.905	0.958	<.0001		Diseases of the respiratory system	95985	5278	0.924	0.899	0.95	<.0001		Diseases of the respiratory system	97346	5346	0.943	0.918	0.967	<.0001		Diseases of the respiratory system	106121	5842	0.985	0.96	1.011	0.2508
	J09–J18	Influenza and Pneumonia	106422	2205	0.955	0.914	0.998	0.0399		Influenza and Pneumonia	102959	2140	0.948	0.908	0.99	0.0147		Influenza and Pneumonia	104391	2170	0.959	0.92	0.999	0.0458		Influenza and Pneumonia	113840	2362	0.957	0.92	0.997	0.0342
	J43-J44, J47	Chronic obstructive bronchitis	106327	454	0.786	0.71	0.87	<.0001		Chronic obstructive bronchitis	102866	445	0.742	0.674	0.817	<.0001		Chronic obstructive bronchitis	104296	450	0.775	0.717	0.838	<.0001		Chronic obstructive bronchitis	113736	485	0.884	0.81	0.965	0.0056
	J45-J46	Asthma	101314	3015	0.946	0.911	0.982	0.0039		Asthma	98006	2921	0.953	0.918	0.989	0.0103		Asthma	99380	2960	0.979	0.944	1.015	0.2405		Asthma	108397	3205	0.999	0.964	1.035	0.9489
	K00–K93	Diseases of the digestive system	98362	9158	0.935	0.915	0.955	<.0001		Diseases of the digestive system	95189	8835	0.964	0.944	0.984	0.0007		Diseases of the digestive system	96489	8958	0.948	0.929	0.968	<.0001		Diseases of the digestive system	105186	9845	1.025	1.004	1.045	0.0184
	K35	Appendicitis	106422	1069	0.926	0.869	0.987	0.0177		Appendicitis	102959	1032	1.008	0.947	1.073	0.7988		Appendicitis	104391	1046	1.006	0.946	1.07	0.8412		Appendicitis	113840	1139	1.033	0.974	1.096	0.2733
	K50–K52	Inflammatory bowel disease	105435	767	0.941	0.873	1.014	0.108		Inflammatory bowel disease	101999	744	0.937	0.871	1.008	0.081		Inflammatory bowel disease	103420	750	0.965	0.899	1.037	0.3351		Inflammatory bowel disease	112782	821	1.043	0.972	1.119	0.2397
	K70–K77	Diseases of liver	106422	804	0.926	0.861	0.997	0.0416		Diseases of liver	102959	783	0.913	0.85	0.98	0.0123		Diseases of liver	104391	793	0.928	0.867	0.992	0.0277		Diseases of liver	113840	846	0.911	0.852	0.973	0.0059
	K70	Alcoholic liver disease	106422	190	0.849	0.728	0.99	0.037		Alcoholic liver disease	102959	185	0.783	0.676	0.907	0.0011		Alcoholic liver disease	104391	186	0.844	0.745	0.957	0.0081		Alcoholic liver disease	113840	203	0.796	0.701	0.904	0.0004
	K85	Pancreatitis	106422	280	0.827	0.728	0.939	0.0033		Pancreatitis	102959	267	0.917	0.811	1.036	0.1637		Pancreatitis	104391	270	0.908	0.813	1.016	0.0913		Pancreatitis	113840	305	1.009	0.9	1.131	0.8828
	L00-L99	Diseases of the skin	105339	934	0.919	0.858	0.983	0.0141		Diseases of the skin	101917	901	0.894	0.837	0.955	0.0009		Diseases of the skin	103338	912	0.885	0.834	0.94	<.0001		Diseases of the skin	112691	1004	0.994	0.934	1.057	0.8424
	L00-L08, L20-L30	Infections and excema	106422	487	0.91	0.828	1	0.0498		Infections and excema	102959	476	0.851	0.777	0.933	0.0006		Infections and excema	104391	477	0.875	0.807	0.949	0.0012		Infections and excema	113840	517	0.931	0.856	1.013	0.0978
	M00-M99	Diseases of the musculoskeletal system	93454	12406	0.934	0.917	0.952	<.0001		Diseases of the musculoskeletal system	90429	11953	0.996	0.978	1.014	0.6688		Diseases of the musculoskeletal system	91687	12144	0.971	0.954	0.988	0.0011		Diseases of the musculoskeletal system	99883	13365	1.061	1.042	1.079	<.0001
	M05-M06, M08, M13, M30-35, M45	Rheumatoid arthritis and related disorders	104515	1887	0.948	0.904	0.994	0.0279		Rheumatoid arthritis and related disorders	101126	1815	0.974	0.929	1.021	0.266		Rheumatoid arthritis and related disorders	102535	1839	0.99	0.945	1.037	0.6622		Rheumatoid arthritis and related disorders	111796	2043	1.05	1.003	1.099	0.0349
	M10	Gout	106288	219	0.928	0.805	1.069	0.2999		Gout	102827	213	0.891	0.776	1.023	0.1003		Gout	104259	216	0.933	0.819	1.062	0.2927		Gout	113698	233	0.976	0.857	1.112	0.7164
	M15–M19	Osteoarthritis	106422	5513	0.876	0.852	0.901	<.0001		Osteoarthritis	102959	5325	0.956	0.93	0.982	0.0012		Osteoarthritis	104391	5400	0.944	0.92	0.969	<.0001		Osteoarthritis	113840	5935	1.058	1.03	1.087	<.0001
	M50-M51	Sciatica	106422	1380	0.959	0.907	1.013	0.135		Sciatica	102959	1337	1.017	0.963	1.074	0.5386		Sciatica	104391	1359	0.971	0.921	1.024	0.2775		Sciatica	113840	1481	1.072	1.017	1.129	0.0098
	M54	Back pain	106422	563	0.958	0.878	1.045	0.3305		Back pain	102959	534	1.023	0.938	1.115	0.607		Back pain	104391	547	1.014	0.932	1.104	0.7449		Back pain	113840	625	1.188	1.091	1.293	<.0001
	M60–M79	Soft tissue disorders	106422	4699	0.913	0.886	0.942	<.0001		Soft tissue disorders	102959	4530	0.997	0.968	1.027	0.8293		Soft tissue disorders	104391	4601	0.954	0.928	0.981	0.001		Soft tissue disorders	113840	5105	1.106	1.075	1.139	<.0001
	N00-N99	Diseases of the genitourinary system	96125	8793	0.965	0.944	0.986	0.0014		Diseases of the genitourinary system	93042	8486	1.007	0.985	1.029	0.5326		Diseases of the genitourinary system	94333	8606	0.978	0.958	1	0.0449		Diseases of the genitourinary system	102759	9462	1.058	1.036	1.08	<.0001
	N17–N19	Renal failure	106350	306	0.803	0.71	0.907	0.0004		Renal failure	102889	300	0.831	0.74	0.934	0.0018		Renal failure	104319	303	0.835	0.755	0.924	0.0005		Renal failure	113759	333	1.075	0.96	1.205	0.2095
	O00-O03, O05-O29	Pregnancy complications	76151	1677	1.045	0.994	1.099	0.0843		Pregnancy complications	73860	1627	1.013	0.962	1.067	0.6212		Pregnancy complications	74777	1646	1.024	0.974	1.076	0.3512		Pregnancy complications	81063	1780	1.002	0.96	1.046	0.9263
	O03	Spontaneous abortion	81056	339	1	0.893	1.118	0.9948		Spontaneous abortion	78548	324	0.955	0.851	1.071	0.4298		Spontaneous abortion	79563	330	0.978	0.877	1.091	0.6901		Spontaneous abortion	86379	366	0.989	0.898	1.089	0.8221
	O13–O16	Hypertension in pregnancy	81056	343	1.168	1.046	1.304	0.0057		Hypertension in pregnancy	78548	331	1.18	1.051	1.324	0.0049		Hypertension in pregnancy	79563	337	1.284	1.132	1.456	0.0001		Hypertension in pregnancy	86379	374	0.976	0.889	1.072	0.6149
	O24	Diabetes in pregnancy	81056	386	0.961	0.865	1.069	0.4664		Diabetes in pregnancy	78548	375	0.959	0.862	1.068	0.4473		Diabetes in pregnancy	79563	380	0.991	0.896	1.095	0.8526		Diabetes in pregnancy	86379	413	0.947	0.866	1.036	0.2329
	R00–R09	Circulatory and respiratory symptoms	106422	1581	0.916	0.87	0.966	0.0011		Circulatory and respiratory symptoms	102959	1526	0.923	0.877	0.972	0.0022		Circulatory and respiratory symptoms	104391	1550	0.891	0.85	0.933	<.0001		Circulatory and respiratory symptoms	113840	1727	1.034	0.985	1.085	0.1815
	R10–R19	Digestive and abdominal symptoms	106422	1969	0.865	0.825	0.907	<.0001		Digestive and abdominal symptoms	102959	1886	0.912	0.871	0.955	<.0001		Digestive and abdominal symptoms	104391	1914	0.91	0.873	0.95	<.0001		Digestive and abdominal symptoms	113840	2144	1.051	1.007	1.098	0.0243
	S00-T35	Injury	106422	9114	1.005	0.983	1.026	0.6726		Injury	102959	8798	1.004	0.983	1.025	0.7324		Injury	104391	8933	0.989	0.968	1.009	0.2831		Injury	113840	9801	0.996	0.977	1.016	0.7096
	T36-T65	Poisoning	106422	421	0.803	0.724	0.891	<.0001		Poisoning	102959	401	0.735	0.664	0.812	<.0001		Poisoning	104391	407	0.753	0.697	0.813	<.0001		Poisoning	113840	445	0.873	0.799	0.954	0.0028
	V01-V99	Road accidents	86196	619	1.008	0.928	1.095	0.8526		Road accidents	83735	604	1	0.922	1.085	0.9923		Road accidents	84808	610	1.033	0.95	1.124	0.4507		Road accidents	90768	669	0.973	0.901	1.051	0.489
	W00-W19	Falls	86196	3819	0.97	0.938	1.003	0.0757		Falls	83735	3704	0.97	0.939	1.003	0.0712		Falls	84808	3767	0.948	0.918	0.979	0.0011		Falls	90768	4030	0.968	0.938	0.999	0.0445
	X60-X84	Self-harm	86196	352	0.844	0.753	0.946	0.0036		Self-harm	83735	340	0.763	0.684	0.852	<.0001		Self-harm	84808	345	0.824	0.75	0.905	<.0001		Self-harm	90768	365	0.805	0.73	0.888	<.0001

## Sheet: CHANGE IN NEIGHBOURHOOD CH
	CONTINUOUS SCORE FOR CHANGE IN FOUR NEIGHBOURHOOD CHARACTERISTICS IN RELATION TO 79 HEALTH OUTCOMES (HAZARD RATIOS AND 95% CONFIDENCE INTERVALS ARE ADJUSTED FOR AGE, SEX, EDUCATION AND COHORT)
					Change in neighbourhood education per 1SD higher								Change in neighbourhood income per 1SD higher								Change in neighbourhood unemployment per 1 SD lower								Change in neighbourhood green space per 1 SD higher
	ICD-10 codes	Health outcome	Total	Cases	HR	LowerCI	UpperCI	ProbChiSq		Health outcome	Total	Cases	HR	LowerCI	UpperCI	ProbChiSq		Health outcome	Total	Cases	HR	LowerCI	UpperCI	ProbChiSq		Health outcome	Total	Cases	HR	LowerCI	UpperCI	ProbChiSq
		Death	101649	3124	0.966	0.921	1.014	0.1593		Death	97756	3026	0.964	0.916	1.014	0.1554		Death	99243	3057	0.973	0.936	1.012	0.1758		Death	110851	3359	1.006	0.961	1.054	0.7851
	A01-B89	Infections	99798	2694	0.966	0.921	1.013	0.1578		Infections	95990	2597	1.011	0.962	1.062	0.6701		Infections	97447	2634	0.994	0.955	1.035	0.7781		Infections	108812	2958	1.001	0.958	1.046	0.9606
	A01-A79	Bacterial infections	101649	2517	0.984	0.936	1.034	0.5288		Bacterial infections	97756	2435	1.031	0.979	1.085	0.2472		Bacterial infections	99243	2468	0.996	0.955	1.038	0.8349		Bacterial infections	110851	2747	0.987	0.943	1.034	0.5802
	A80-B34	Viral infections	101649	385	0.973	0.861	1.099	0.6598		Viral infections	97756	364	0.938	0.826	1.065	0.3209		Viral infections	99243	369	0.974	0.876	1.083	0.6248		Viral infections	110851	437	1.127	1.011	1.255	0.0303
	C00–C97	Cancer	99682	5013	1.008	0.971	1.045	0.6826		Cancer	95846	4828	0.997	0.959	1.037	0.8961		Cancer	97309	4893	1.003	0.972	1.034	0.8614		Cancer	108757	5432	1.033	0.997	1.07	0.0712
	C18, C20	Colorectal cancer	101566	475	1.039	0.92	1.174	0.535		Colorectal cancer	97678	458	1.133	0.995	1.292	0.0604		Colorectal cancer	99163	464	1.155	1.043	1.278	0.0056		Colorectal cancer	110765	516	1.095	0.972	1.233	0.1358
	C34	Lung cancer	101627	265	1.002	0.848	1.184	0.9836		Lung cancer	97735	255	0.984	0.821	1.179	0.8604		Lung cancer	99222	258	1.052	0.918	1.205	0.4687		Lung cancer	110827	286	1.084	0.919	1.277	0.3392
	C43–C44	Melanoma	101475	1196	0.96	0.89	1.035	0.2896		Melanoma	97584	1157	0.952	0.879	1.032	0.2345		Melanoma	99070	1174	0.995	0.933	1.061	0.8761		Melanoma	110665	1259	0.995	0.925	1.072	0.9044
	C50	Breast cancer	76375	2111	1.02	0.964	1.079	0.4938		Breast cancer	73557	2035	0.987	0.929	1.047	0.6595		Breast cancer	74596	2055	1	0.952	1.049	0.9846		Breast cancer	82920	2261	0.998	0.945	1.053	0.9329
	C61	Prostate cancer	24169	478	0.98	0.871	1.102	0.7351		Prostate cancer	23123	456	1	0.878	1.138	0.9992		Prostate cancer	23554	463	1.025	0.925	1.136	0.6337		Prostate cancer	26750	522	0.972	0.863	1.094	0.6352
	C64	Kidney cancer	101618	121	1.258	0.996	1.589	0.0545		Kidney cancer	97725	116	1.325	1.024	1.714	0.0322		Kidney cancer	99212	120	0.958	0.786	1.169	0.6744		Kidney cancer	110818	139	1.117	0.886	1.407	0.3498
	C71	Brain cancer	101622	108	1.039	0.813	1.328	0.76		Brain cancer	97729	104	1.126	0.87	1.457	0.3682		Brain cancer	99216	107	0.99	0.805	1.217	0.9226		Brain cancer	110824	117	1.17	0.927	1.477	0.1866
	C81–C96	Leukaemia, lymphoma	101432	551	1.047	0.938	1.17	0.4118		Leukaemia, lymphoma	97547	534	0.971	0.863	1.093	0.6295		Leukaemia, lymphoma	99032	540	1.023	0.931	1.123	0.6391		Leukaemia, lymphoma	110615	598	1.05	0.944	1.169	0.369
	D50–D89	Diseases of the blood	101282	575	1.026	0.923	1.14	0.6388		Diseases of the blood	97397	554	1.012	0.906	1.13	0.8345		Diseases of the blood	98882	558	1.015	0.929	1.11	0.7426		Diseases of the blood	110462	608	1.009	0.913	1.116	0.8547
	D50–D64	Anemia	101649	343	0.994	0.864	1.143	0.9341		Anemia	97756	332	0.992	0.856	1.149	0.9115		Anemia	99243	334	0.948	0.845	1.065	0.3691		Anemia	110851	364	0.967	0.847	1.105	0.6249
	E00–E90	Endocrine diseases	99012	6277	0.965	0.935	0.997	0.0328		Endocrine diseases	95227	6086	0.943	0.912	0.976	0.0007		Endocrine diseases	96682	6159	0.977	0.951	1.004	0.092		Endocrine diseases	107985	6800	0.964	0.935	0.994	0.0182
	E10-E14	Diabetes	99850	5111	0.963	0.929	0.999	0.0423		Diabetes	96033	4964	0.923	0.889	0.959	<.0001		Diabetes	97495	5023	0.977	0.948	1.007	0.133		Diabetes	108885	5517	0.965	0.933	0.999	0.0419
	E66	Obesity	101649	372	0.943	0.836	1.063	0.3355		Obesity	97756	356	0.896	0.793	1.013	0.0798		Obesity	99243	362	0.926	0.834	1.028	0.1513		Obesity	110851	402	0.942	0.846	1.048	0.271
	F00–F99	Mental and behavioural disorders	100049	1737	0.965	0.911	1.021	0.2175		Mental and behavioural disorders	96230	1679	0.976	0.921	1.035	0.4192		Mental and behavioural disorders	97693	1697	0.993	0.946	1.042	0.7727		Mental and behavioural disorders	109107	1882	0.973	0.924	1.024	0.2971
	F00–F03, G30, G31	Dementia	101610	489	0.999	0.879	1.135	0.9819		Dementia	97718	474	1.024	0.89	1.179	0.7369		Dementia	99205	476	1.013	0.913	1.124	0.805		Dementia	110808	523	0.976	0.861	1.106	0.703
	F10–F19	Disorders due to substance abuse	101649	612	0.927	0.841	1.023	0.1324		Disorders due to substance abuse	97756	582	0.891	0.806	0.985	0.024		Disorders due to substance abuse	99243	587	0.921	0.85	0.999	0.0472		Disorders due to substance abuse	110851	670	0.935	0.856	1.021	0.1358
	F20–F29	Psychotic disorders	100781	636	0.955	0.87	1.048	0.3322		Psychotic disorders	96928	619	0.928	0.845	1.018	0.1141		Psychotic disorders	98399	628	0.973	0.9	1.052	0.4974		Psychotic disorders	109907	696	0.879	0.811	0.953	0.0017
	F30–F39	Mood disorders	100870	860	1.024	0.947	1.108	0.5533		Mood disorders	97013	827	0.978	0.903	1.058	0.5765		Mood disorders	98489	842	1.003	0.938	1.073	0.9262		Mood disorders	110003	923	0.972	0.906	1.042	0.4189
	F40–F48	Neurotic disorders	101310	274	1.017	0.888	1.166	0.8033		Neurotic disorders	97433	261	1.071	0.935	1.227	0.3196		Neurotic disorders	98913	263	1.017	0.904	1.143	0.7829		Neurotic disorders	110481	307	0.993	0.884	1.116	0.9116
	G00–G99	Diseases of the nervous system	98227	4821	0.967	0.933	1.002	0.0628		Diseases of the nervous system	94489	4614	0.947	0.913	0.983	0.0041		Diseases of the nervous system	95915	4685	0.977	0.948	1.007	0.125		Diseases of the nervous system	107097	5304	0.975	0.944	1.007	0.124
	G20	Parkinson disease	101570	233	1.029	0.862	1.229	0.7501		Parkinson disease	97681	226	0.999	0.824	1.211	0.991		Parkinson disease	99166	229	0.97	0.836	1.124	0.6838		Parkinson disease	110767	256	1.131	0.95	1.346	0.1662
	G35	Multiple sclerosis	101507	213	1.038	0.896	1.202	0.6205		Multiple sclerosis	97620	196	0.982	0.846	1.14	0.8129		Multiple sclerosis	99101	205	0.92	0.805	1.052	0.223		Multiple sclerosis	110688	231	0.941	0.829	1.067	0.3398
	G40-G42	Epilepsy	100621	498	0.979	0.875	1.096	0.7164		Epilepsy	96767	479	0.965	0.857	1.087	0.5553		Epilepsy	98242	487	0.923	0.839	1.015	0.0971		Epilepsy	109731	539	0.957	0.861	1.064	0.4191
	G43-G44	Headaches	101649	322	0.884	0.779	1.003	0.0551		Headaches	97756	317	0.847	0.747	0.959	0.0089		Headaches	99243	319	0.953	0.854	1.064	0.3893		Headaches	110851	362	0.964	0.865	1.075	0.5101
	G45-G46	TIA	101486	715	1.01	0.916	1.113	0.8482		TIA	97602	677	1.019	0.918	1.13	0.7298		TIA	99086	687	0.944	0.869	1.024	0.1671		TIA	110673	783	0.972	0.886	1.066	0.5483
	G47	Sleep disorders	101649	2555	0.969	0.923	1.017	0.205		Sleep disorders	97756	2466	0.936	0.889	0.985	0.0113		Sleep disorders	99243	2495	0.945	0.906	0.986	0.0085		Sleep disorders	110851	2786	1.021	0.975	1.069	0.3727
	H00–H59	Diseases of the eye	100159	5049	0.988	0.951	1.027	0.5399		Diseases of the eye	96311	4888	0.988	0.949	1.03	0.5724		Diseases of the eye	97780	4939	1.001	0.97	1.033	0.9564		Diseases of the eye	109246	5404	0.988	0.952	1.026	0.5402
	H60–H99	Diseases of the ear	100801	824	0.944	0.866	1.028	0.1863		Diseases of the ear	96942	784	0.941	0.86	1.029	0.1817		Diseases of the ear	98414	801	0.928	0.863	0.999	0.0459		Diseases of the ear	109927	909	1.048	0.968	1.134	0.2464
	I00-I99	Diseases of the circulatory system	94961	7576	0.997	0.969	1.027	0.8593		Diseases of the circulatory system	91315	7296	1.009	0.979	1.04	0.566		Diseases of the circulatory system	92708	7401	0.99	0.966	1.015	0.4183		Diseases of the circulatory system	103516	8242	1.01	0.983	1.038	0.4657
	I10–I15	Hypertension	93870	4529	0.965	0.93	1.002	0.0617		Hypertension	90265	4367	0.908	0.874	0.944	<.0001		Hypertension	91658	4431	0.97	0.94	1.002	0.0622		Hypertension	102405	4939	0.946	0.914	0.979	0.0014
	I20–I25	Ischemic heart diseases	100569	2323	1.006	0.953	1.063	0.8294		Ischemic heart diseases	96717	2237	0.974	0.919	1.033	0.3779		Ischemic heart diseases	98185	2270	0.976	0.933	1.022	0.2977		Ischemic heart diseases	109666	2519	1.005	0.953	1.059	0.8606
	I20	Angina pectoris	100930	933	1.012	0.928	1.103	0.7906		Angina pectoris	97068	893	0.946	0.862	1.039	0.246		Angina pectoris	98541	907	0.969	0.902	1.041	0.3852		Angina pectoris	110065	1024	1.033	0.95	1.123	0.4483
	I21	Myocardial infarction	101382	797	1.006	0.916	1.104	0.9028		Myocardial infarction	97501	764	0.98	0.886	1.083	0.6896		Myocardial infarction	98982	778	1.033	0.956	1.116	0.4097		Myocardial infarction	110559	863	0.998	0.912	1.093	0.9658
	I26	Pulmonary embolism	101649	395	1.059	0.931	1.205	0.3792		Pulmonary embolism	97756	388	1.053	0.919	1.206	0.4577		Pulmonary embolism	99243	389	1.082	0.97	1.205	0.1569		Pulmonary embolism	110851	433	0.987	0.873	1.115	0.829
	I46-I49	Arrhythmias	100755	3665	0.996	0.955	1.039	0.8511		Arrhythmias	96894	3547	1.007	0.963	1.053	0.7706		Arrhythmias	98374	3599	1.007	0.971	1.044	0.7261		Arrhythmias	109861	3975	0.981	0.942	1.021	0.3468
	I50	Heart failure	101485	493	0.941	0.833	1.062	0.3238		Heart failure	97598	478	0.937	0.823	1.067	0.3286		Heart failure	99085	482	0.86	0.781	0.947	0.0022		Heart failure	110675	533	1.007	0.894	1.133	0.9119
	I60–I69	Cerebrovascular diseases	101263	1245	0.95	0.881	1.023	0.1758		Cerebrovascular diseases	97387	1205	1.003	0.926	1.085	0.95		Cerebrovascular diseases	98868	1215	0.93	0.875	0.989	0.0211		Cerebrovascular diseases	110422	1352	1	0.931	1.075	0.9906
	I60-I61, I63-I64	Stroke	101355	1049	0.961	0.886	1.043	0.3387		Stroke	97476	1017	0.995	0.912	1.085	0.9061		Stroke	98959	1026	0.938	0.877	1.003	0.0607		Stroke	110521	1128	0.978	0.904	1.058	0.5759
	I61	Intracerebral haemorrhage	101612	177	0.912	0.748	1.111	0.3607		Intracerebral haemorrhage	97719	171	0.954	0.772	1.179	0.6643		Intracerebral haemorrhage	99206	174	0.984	0.836	1.159	0.8484		Intracerebral haemorrhage	110805	187	0.847	0.704	1.02	0.08
	I63	Cerebral infarction	101481	737	0.983	0.891	1.084	0.7277		Cerebral infarction	97597	716	0.986	0.888	1.095	0.7892		Cerebral infarction	99081	720	0.941	0.868	1.02	0.1367		Cerebral infarction	110664	796	0.979	0.89	1.076	0.6578
	I70	Arteriosclerosis	101566	196	0.993	0.817	1.208	0.9463		Arteriosclerosis	97674	192	0.924	0.75	1.138	0.4579		Arteriosclerosis	99161	193	0.972	0.833	1.134	0.7164		Arteriosclerosis	110760	219	0.879	0.734	1.053	0.1616
	I80-I82	Deep vein thrombosis	101649	415	0.975	0.861	1.103	0.6879		Deep vein thrombosis	97756	402	1.025	0.901	1.166	0.7114		Deep vein thrombosis	99243	406	1.001	0.902	1.111	0.9818		Deep vein thrombosis	110851	440	0.936	0.833	1.051	0.2611
	J00–J99	Diseases of the respiratory system	94908	5193	0.985	0.953	1.018	0.3769		Diseases of the respiratory system	91259	5000	1.013	0.98	1.048	0.4385		Diseases of the respiratory system	92664	5081	0.996	0.968	1.024	0.761		Diseases of the respiratory system	103451	5687	1.02	0.99	1.051	0.1903
	J09–J18	Influenza and Pneumonia	101649	2137	0.953	0.903	1.006	0.0807		Influenza and Pneumonia	97756	2055	0.985	0.931	1.042	0.5983		Influenza and Pneumonia	99243	2087	0.969	0.926	1.014	0.1761		Influenza and Pneumonia	110851	2318	0.97	0.923	1.02	0.2386
	J43-J44, J47	Chronic obstructive bronchitis	101556	447	0.936	0.825	1.061	0.3007		Chronic obstructive bronchitis	97665	433	1.01	0.883	1.157	0.8801		Chronic obstructive bronchitis	99151	441	0.929	0.838	1.029	0.157		Chronic obstructive bronchitis	110748	483	1.035	0.916	1.17	0.5795
	J45-J46	Asthma	96775	2890	0.977	0.934	1.021	0.2965		Asthma	93057	2778	0.98	0.936	1.026	0.3858		Asthma	94477	2823	1.024	0.985	1.064	0.2254		Asthma	105571	3132	0.995	0.956	1.037	0.8241
	K00–K93	Diseases of the digestive system	93925	8789	0.972	0.948	0.997	0.0313		Diseases of the digestive system	90359	8437	0.987	0.961	1.013	0.3198		Diseases of the digestive system	91710	8574	0.988	0.966	1.01	0.2821		Diseases of the digestive system	102401	9644	1.026	1.002	1.05	0.0333
	K35	Appendicitis	101649	1017	0.961	0.895	1.032	0.2694		Appendicitis	97756	975	1.03	0.959	1.107	0.4187		Appendicitis	99243	992	1.032	0.97	1.098	0.3186		Appendicitis	110851	1114	1.056	0.992	1.124	0.0866
	K50–K52	Inflammatory bowel disease	100704	729	1.022	0.938	1.114	0.6184		Inflammatory bowel disease	96841	697	0.983	0.899	1.074	0.6977		Inflammatory bowel disease	98317	705	1.017	0.942	1.097	0.6693		Inflammatory bowel disease	109815	790	1.056	0.977	1.142	0.166
	K70–K77	Diseases of liver	101649	787	1.064	0.973	1.163	0.175		Diseases of liver	97756	762	1.026	0.934	1.127	0.5983		Diseases of liver	99243	771	0.989	0.916	1.067	0.7672		Diseases of liver	110851	830	0.986	0.905	1.074	0.7384
	K70	Alcoholic liver disease	101649	189	0.99	0.824	1.191	0.9177		Alcoholic liver disease	97756	182	0.877	0.724	1.062	0.1783		Alcoholic liver disease	99243	183	0.912	0.785	1.06	0.2312		Alcoholic liver disease	110851	203	0.99	0.832	1.179	0.9141
	K85	Pancreatitis	101649	271	1.02	0.879	1.184	0.7927		Pancreatitis	97756	257	0.967	0.827	1.132	0.6776		Pancreatitis	99243	262	1.023	0.902	1.161	0.7204		Pancreatitis	110851	300	0.954	0.834	1.091	0.4911
	L00-L99	Diseases of the skin	100630	898	0.997	0.92	1.079	0.9324		Diseases of the skin	96785	864	0.96	0.885	1.041	0.3199		Diseases of the skin	98256	875	0.958	0.895	1.025	0.2117		Diseases of the skin	109747	983	0.977	0.91	1.05	0.5262
	L00-L08, L20-L30	Infections and excema	101649	463	1.001	0.897	1.118	0.984		Infections and excema	97756	448	0.942	0.842	1.052	0.2891		Infections and excema	99243	453	0.977	0.89	1.072	0.6227		Infections and excema	110851	503	0.953	0.864	1.051	0.3328
	M00-M99	Diseases of the musculoskeletal system	89115	11998	0.999	0.977	1.022	0.9396		Diseases of the musculoskeletal system	85717	11505	0.962	0.94	0.984	0.001		Diseases of the musculoskeletal system	87027	11696	1.004	0.985	1.024	0.6586		Diseases of the musculoskeletal system	97150	13172	0.983	0.963	1.003	0.0956
	M05-M06, M08, M13, M30-35, M45	Rheumatoid arthritis and related disorders	99800	1816	0.996	0.941	1.054	0.8955		Rheumatoid arthritis and related disorders	95987	1744	0.974	0.919	1.033	0.3822		Rheumatoid arthritis and related disorders	97447	1765	1.012	0.964	1.064	0.6264		Rheumatoid arthritis and related disorders	108843	2003	1	0.949	1.053	0.9957
	M10	Gout	101515	217	1.125	0.946	1.337	0.1837		Gout	97624	211	1.06	0.879	1.278	0.5436		Gout	99111	212	1.006	0.868	1.166	0.9367		Gout	110709	232	1	0.842	1.189	0.996
	M15–M19	Osteoarthritis	101649	5380	0.958	0.924	0.993	0.0185		Osteoarthritis	97756	5177	0.951	0.915	0.987	0.009		Osteoarthritis	99243	5253	1.005	0.975	1.035	0.7522		Osteoarthritis	110851	5886	0.988	0.955	1.022	0.4781
	M50-M51	Sciatica	101649	1322	1.01	0.949	1.076	0.7507		Sciatica	97756	1267	1.022	0.959	1.09	0.4995		Sciatica	99243	1288	1.023	0.969	1.081	0.4109		Sciatica	110851	1454	0.97	0.918	1.026	0.2862
	M54	Back pain	101649	544	1.047	0.946	1.159	0.3775		Back pain	97756	510	0.999	0.899	1.11	0.9825		Back pain	99243	526	1.141	1.047	1.244	0.0026		Back pain	110851	610	1.01	0.923	1.106	0.8272
	M60–M79	Soft tissue disorders	101649	4556	0.984	0.949	1.02	0.3885		Soft tissue disorders	97756	4362	0.933	0.899	0.969	0.0003		Soft tissue disorders	99243	4438	0.974	0.945	1.005	0.0968		Soft tissue disorders	110851	5037	1.003	0.971	1.036	0.8546
	N00-N99	Diseases of the genitourinary system	91733	8477	1.019	0.993	1.046	0.1593		Diseases of the genitourinary system	88269	8136	1.001	0.975	1.028	0.9373		Diseases of the genitourinary system	89620	8262	0.998	0.976	1.021	0.8793		Diseases of the genitourinary system	99994	9290	1.014	0.99	1.038	0.2596
	N17–N19	Renal failure	101580	296	1.068	0.92	1.239	0.3878		Renal failure	97690	290	1.015	0.867	1.19	0.8501		Renal failure	99175	294	0.945	0.834	1.069	0.3679		Renal failure	110773	331	0.954	0.829	1.098	0.5083
	O00-O03, O05-O29	Pregnancy complications	72769	1479	1.064	1.013	1.118	0.013		Pregnancy complications	70155	1409	1.087	1.038	1.139	0.0004		Pregnancy complications	71114	1439	1.01	0.966	1.056	0.6526		Pregnancy complications	78882	1649	1.051	1.012	1.091	0.0094
	O03	Spontaneous abortion	77397	298	1.035	0.926	1.157	0.5429		Spontaneous abortion	74554	276	1.044	0.939	1.161	0.4267		Spontaneous abortion	75606	285	0.933	0.842	1.032	0.178		Spontaneous abortion	84010	336	1.053	0.968	1.147	0.2291
	O13–O16	Hypertension in pregnancy	77397	303	1.096	0.985	1.221	0.0936		Hypertension in pregnancy	74554	286	1.197	1.082	1.325	0.0005		Hypertension in pregnancy	75606	294	1.126	1.024	1.239	0.0145		Hypertension in pregnancy	84010	352	1.055	0.973	1.142	0.1938
	O24	Diabetes in pregnancy	77397	350	1.04	0.938	1.152	0.4562		Diabetes in pregnancy	74554	337	1.072	0.974	1.18	0.1528		Diabetes in pregnancy	75606	341	1.004	0.917	1.1	0.9246		Diabetes in pregnancy	84010	389	1.048	0.969	1.134	0.2432
	R00–R09	Circulatory and respiratory symptoms	101649	1535	0.966	0.905	1.031	0.2973		Circulatory and respiratory symptoms	97756	1478	0.968	0.904	1.036	0.3525		Circulatory and respiratory symptoms	99243	1502	0.975	0.923	1.029	0.3499		Circulatory and respiratory symptoms	110851	1702	0.994	0.935	1.056	0.8412
	R10–R19	Digestive and abdominal symptoms	101649	1895	0.985	0.933	1.04	0.5813		Digestive and abdominal symptoms	97756	1801	0.982	0.929	1.038	0.5206		Digestive and abdominal symptoms	99243	1827	0.997	0.951	1.045	0.8951		Digestive and abdominal symptoms	110851	2103	1.067	1.017	1.119	0.0085
	S00-T35	Injury	101649	8768	1.002	0.977	1.028	0.8589		Injury	97756	8381	1.025	0.998	1.052	0.0702		Injury	99243	8552	1.014	0.992	1.036	0.2258		Injury	110851	9604	1.002	0.979	1.025	0.8602
	T36-T65	Poisoning	101649	406	0.942	0.84	1.058	0.3146		Poisoning	97756	383	0.909	0.808	1.021	0.1085		Poisoning	99243	391	0.916	0.831	1.01	0.077		Poisoning	110851	434	1.01	0.911	1.119	0.851
	V01-V99	Road accidents	82294	592	1.024	0.928	1.129	0.6386		Road accidents	79544	572	1.012	0.913	1.121	0.8215		Road accidents	80670	581	1.088	0.997	1.186	0.0577		Road accidents	88016	649	0.908	0.83	0.993	0.0342
	W00-W19	Falls	82294	3711	1	0.961	1.042	0.9814		Falls	79544	3575	1.038	0.994	1.083	0.0923		Falls	80670	3647	1.004	0.969	1.04	0.8371		Falls	88016	3965	0.996	0.958	1.035	0.836
	X60-X84	Self-harm	82294	346	0.949	0.837	1.076	0.4158		Self-harm	79544	332	0.922	0.81	1.05	0.2202		Self-harm	80670	338	1.028	0.921	1.147	0.6233		Self-harm	88016	360	0.959	0.855	1.077	0.4802

## Sheet: NUMBER OF FAVOURABLE CHARACTERI
	NUMBER OF ADVANTAGED (ABOVE MEDIAN) NEIGHBOURHOOD CHARACTERISTICS (AGE, SEX, EDUCATION AND COHORT-ADJUSTED HAZARD RATIO, 95% CONFIDENCE INTERVALS AND P FOR THE ASSOCIATION)
					1 vs 0				2 vs 0				3 vs 0				4 vs 0
dgnro	ICD-10 codes	Health outocme	Total	Cases	HR	LowerCI	UpperCI		HR	LowerCI	UpperCI		HR	LowerCI	UpperCI		HR	LowerCI	UpperCI		P value
79		Death	102839	3101	0.917	0.829	1.014		0.79	0.708	0.881		0.689	0.619	0.767		0.683	0.602	0.773		<.0001
1	A01-B89	Infections	100935	2706	0.942	0.841	1.056		0.831	0.736	0.939		0.903	0.806	1.012		0.862	0.756	0.982		0.0307
2	A01-A79	Bacterial infections	102839	2530	0.933	0.829	1.05		0.814	0.716	0.924		0.924	0.822	1.039		0.879	0.768	1.006		0.0269
3	A80-B34	Viral infections	102839	385	0.916	0.679	1.235		0.922	0.677	1.255		0.747	0.548	1.018		0.765	0.539	1.087		0.3194
4	C00–C97	Cancer	100890	4941	1.034	0.947	1.128		0.978	0.892	1.072		0.989	0.906	1.079		1.134	1.032	1.246		0.0129
5	C18, C20	Colorectal cancer	102760	469	0.895	0.673	1.192		0.913	0.679	1.227		1.049	0.799	1.378		0.956	0.7	1.306		0.7757
6	C34	Lung cancer	102818	258	0.805	0.567	1.143		0.709	0.483	1.043		0.745	0.52	1.069		0.751	0.494	1.141		0.3816
7	C43–C44	Melanoma	102665	1190	1.126	0.939	1.351		1.033	0.853	1.25		1.04	0.867	1.246		1.122	0.922	1.366		0.629
8	C50	Breast cancer	77450	2077	1.063	0.924	1.223		1.117	0.968	1.289		1.091	0.951	1.251		1.265	1.092	1.465		0.0273
9	C61	Prostate cancer	24294	462	0.932	0.692	1.256		0.859	0.629	1.174		0.904	0.675	1.212		1.316	0.975	1.777		0.0297
10	C64	Kidney cancer	102807	122	0.769	0.463	1.279		0.519	0.284	0.949		0.816	0.495	1.345		0.633	0.34	1.179		0.2616
11	C71	Brain cancer	102812	104	0.916	0.496	1.691		1.21	0.666	2.199		1.134	0.635	2.025		0.702	0.334	1.477		0.5924
12	C81–C96	Leukaemia, lymphoma	102624	545	1.118	0.85	1.47		1.196	0.904	1.581		1.211	0.928	1.581		1.16	0.861	1.563		0.6744
13	D50–D89	Diseases of the blood	102460	569	0.967	0.759	1.231		0.772	0.59	1.009		0.835	0.651	1.071		0.867	0.655	1.148		0.2818
80	D50–D64	Anemia	102839	340	0.921	0.683	1.242		0.686	0.489	0.964		0.659	0.476	0.912		0.719	0.499	1.037		0.0417
14	E00–E90	Endocrine diseases	100219	6267	0.875	0.814	0.941		0.819	0.758	0.885		0.73	0.677	0.787		0.73	0.67	0.795		<.0001
15	E10-E14	Diabetes	101063	5094	0.884	0.816	0.958		0.828	0.761	0.902		0.722	0.664	0.784		0.705	0.64	0.776		<.0001
16	E66	Obesity	102839	374	0.664	0.495	0.891		0.781	0.583	1.045		0.556	0.41	0.753		0.464	0.319	0.676		<.0001
17	F00–F99	Mental and behavioural disorders	101210	1758	0.923	0.808	1.054		0.842	0.73	0.97		0.615	0.531	0.713		0.702	0.595	0.828		<.0001
18	F00–F03, G30, G31	Dementia	102800	481	0.798	0.618	1.03		0.711	0.537	0.941		0.768	0.592	0.996		0.645	0.469	0.889		0.043
19	F10–F19	Disorders due to substance abuse	102839	609	0.894	0.723	1.104		0.622	0.486	0.796		0.562	0.441	0.716		0.463	0.34	0.63		<.0001
20	F20–F29	Psychotic disorders	101969	653	0.89	0.719	1.102		0.827	0.659	1.039		0.558	0.437	0.711		0.596	0.45	0.789		<.0001
21	F30–F39	Mood disorders	102044	861	0.931	0.768	1.13		0.952	0.779	1.162		0.57	0.457	0.709		0.802	0.637	1.009		<.0001
22	F40–F48	Neurotic disorders	102493	283	1.049	0.749	1.469		0.928	0.647	1.332		0.655	0.447	0.96		0.969	0.651	1.441		0.1268
23	G00–G99	Diseases of the nervous system	99440	4776	0.946	0.868	1.031		0.968	0.885	1.058		0.871	0.799	0.95		0.86	0.779	0.95		0.0042
24	G20	Parkinson disease	102763	231	1.056	0.699	1.595		1.093	0.716	1.67		1.007	0.667	1.52		1.186	0.763	1.845		0.9359
25	G35	Multiple sclerosis	102693	208	1.039	0.675	1.6		0.883	0.557	1.4		1.22	0.806	1.845		0.899	0.547	1.477		0.5374
26	G40-G42	Epilepsy	101782	491	0.827	0.64	1.068		0.83	0.636	1.084		0.584	0.443	0.77		0.683	0.504	0.926		0.0027
27	G43-G44	Headaches	102839	336	1.18	0.845	1.649		1.077	0.759	1.529		1.133	0.811	1.581		0.802	0.533	1.207		0.3353
28	G45-G46	TIA	102679	689	0.922	0.73	1.164		1.025	0.809	1.298		0.926	0.735	1.166		0.97	0.75	1.254		0.8675
29	G47	Sleep disorders	102839	2551	0.902	0.803	1.014		0.813	0.718	0.92		0.758	0.674	0.854		0.761	0.666	0.87		<.0001
30	H00–H59	Diseases of the eye	101344	5001	0.953	0.875	1.037		0.969	0.887	1.058		0.868	0.796	0.946		0.988	0.9	1.086		0.0102
31	H60–H99	Diseases of the ear	101982	822	0.922	0.749	1.134		0.814	0.653	1.016		0.885	0.721	1.087		0.786	0.619	0.999		0.2516
32	I00-I99	Diseases of the circulatory system	96189	7553	0.944	0.881	1.012		0.892	0.829	0.959		0.91	0.849	0.975		0.887	0.821	0.96		0.0078
33	I10–I15	Hypertension	95174	4480	0.937	0.857	1.026		0.915	0.833	1.005		0.9	0.823	0.985		0.905	0.818	1.001		0.1652
34	I20–I25	Ischemic heart diseases	101769	2293	0.912	0.806	1.031		0.882	0.774	1.005		0.881	0.779	0.997		0.825	0.715	0.952		0.089
35	I20	Angina pectoris	102131	915	1.039	0.845	1.276		1.201	0.976	1.479		1.067	0.87	1.308		1.092	0.869	1.373		0.477
36	I21	Myocardial infarction	102575	782	0.838	0.68	1.032		0.795	0.637	0.992		0.863	0.702	1.061		0.735	0.573	0.941		0.1164
37	I26	Pulmonary embolism	102839	395	0.843	0.628	1.13		0.751	0.547	1.03		0.864	0.647	1.153		0.693	0.488	0.982		0.2465
38	I46-I49	Arrhythmias	101957	3681	1.015	0.917	1.124		0.967	0.87	1.075		0.957	0.865	1.058		0.971	0.868	1.086		0.745
39	I50	Heart failure	102677	490	0.804	0.624	1.037		0.852	0.655	1.108		0.602	0.457	0.792		0.663	0.486	0.905		0.0037
40	I60–I69	Cerebrovascular diseases	102452	1252	0.9	0.765	1.058		0.796	0.668	0.948		0.725	0.611	0.859		0.84	0.696	1.013		0.0035
41	I60-I61, I63-I64	Stroke	102544	1056	0.895	0.752	1.066		0.771	0.638	0.932		0.69	0.573	0.831		0.803	0.655	0.985		0.0013
42	I61	Intracerebral haemorrhage	102798	180	0.837	0.564	1.243		0.628	0.402	0.982		0.442	0.277	0.705		0.522	0.312	0.875		0.0038
43	I63	Cerebral infarction	102670	738	0.899	0.727	1.11		0.783	0.623	0.985		0.736	0.589	0.918		0.884	0.694	1.126		0.0624
44	I70	Arteriosclerosis	102754	204	0.706	0.487	1.023		0.582	0.383	0.885		0.434	0.28	0.672		0.624	0.393	0.991		0.0029
45	I80-I82	Deep vein thrombosis	102839	420	0.627	0.473	0.831		0.662	0.496	0.885		0.629	0.477	0.83		0.567	0.407	0.79		0.0009
46	J00–J99	Diseases of the respiratory system	95876	5268	0.968	0.893	1.05		0.89	0.817	0.97		0.83	0.764	0.902		0.813	0.739	0.894		<.0001
47	J09–J18	Influenza and Pneumonia	102839	2137	0.954	0.84	1.083		0.841	0.734	0.964		0.879	0.773	0.999		0.803	0.692	0.932		0.0157
48	J43-J44, J47	Chronic obstructive bronchitis	102746	445	0.796	0.62	1.02		0.553	0.412	0.741		0.541	0.41	0.715		0.47	0.333	0.664		<.0001
49	J45-J46	Asthma	97891	2919	0.956	0.855	1.069		0.92	0.819	1.033		0.888	0.795	0.993		0.88	0.776	0.998		0.1841
50	K00–K93	Diseases of the digestive system	95079	8822	0.927	0.869	0.988		0.861	0.805	0.921		0.913	0.857	0.972		0.853	0.793	0.917		<.0001
51	K35	Appendicitis	102839	1031	1.014	0.841	1.223		0.801	0.652	0.983		0.947	0.784	1.143		1.067	0.868	1.312		0.0716
52	K50–K52	Inflammatory bowel disease	101881	742	1.013	0.809	1.269		0.961	0.76	1.216		0.95	0.759	1.189		1.012	0.79	1.297		0.9673
53	K70–K77	Diseases of liver	102839	783	0.861	0.701	1.056		0.727	0.581	0.909		0.803	0.653	0.987		0.694	0.542	0.888		0.0168
54	K70	Alcoholic liver disease	102839	185	0.771	0.516	1.152		0.687	0.444	1.063		0.623	0.406	0.956		0.496	0.288	0.854		0.073
55	K85	Pancreatitis	102839	266	0.994	0.7	1.412		0.885	0.607	1.29		0.738	0.506	1.075		0.846	0.558	1.284		0.4853
56	L00-L99	Diseases of the skin	101798	898	1.032	0.853	1.249		0.888	0.723	1.091		0.774	0.632	0.948		0.731	0.577	0.927		0.0046
57	L00-L08, L20-L30	Infections and excema	102839	474	0.912	0.703	1.184		0.827	0.626	1.093		0.732	0.556	0.963		0.687	0.497	0.95		0.0897
58	M00-M99	Diseases of the musculoskeletal system	90319	11939	0.986	0.933	1.043		1.001	0.945	1.061		0.964	0.912	1.019		0.967	0.909	1.029		0.5673
59	M05-M06, M08, M13, M30-35, M45	Rheumatoid arthritis and related disorders	101008	1812	0.919	0.796	1.06		0.911	0.785	1.056		0.904	0.785	1.041		0.944	0.807	1.104		0.6496
60	M10	Gout	102707	213	0.847	0.58	1.239		0.576	0.369	0.898		0.654	0.437	0.978		0.737	0.471	1.153		0.0983
61	M15–M19	Osteoarthritis	102839	5318	0.941	0.867	1.02		0.942	0.866	1.026		0.882	0.813	0.957		0.825	0.751	0.907		0.0007
62	M50-M51	Sciatica	102839	1337	1.094	0.921	1.3		1.132	0.949	1.351		1.084	0.914	1.286		1.154	0.956	1.393		0.5986
63	M54	Back pain	102839	534	0.918	0.702	1.201		1.039	0.792	1.362		0.9	0.688	1.177		1.241	0.938	1.642		0.1526
64	M60–M79	Soft tissue disorders	102839	4525	0.937	0.856	1.026		1.01	0.921	1.108		0.944	0.863	1.033		0.987	0.893	1.091		0.3485
65	N00-N99	Diseases of the genitourinary system	92942	8473	1.018	0.951	1.089		1.023	0.954	1.096		1.02	0.954	1.09		1.022	0.949	1.101		0.9704
66	N17–N19	Renal failure	102769	300	0.836	0.593	1.178		1.017	0.723	1.431		0.815	0.579	1.148		0.678	0.449	1.026		0.2525
67	O00-O03, O05-O29	Pregnancy complications	73780	1626	1.005	0.869	1.164		1.012	0.868	1.178		1.133	0.974	1.318		1.124	0.94	1.344		0.3097
68	O03	Spontaneous abortion	78464	324	0.916	0.653	1.285		1.159	0.83	1.617		1.074	0.764	1.509		0.995	0.663	1.491		0.687
69	O13–O16	Hypertension in pregnancy	78464	331	1.196	0.847	1.688		1.218	0.852	1.741		1.601	1.136	2.256		1.43	0.953	2.146		0.0795
70	O24	Diabetes in pregnancy	78464	375	0.898	0.672	1.201		0.887	0.653	1.204		0.847	0.62	1.156		0.782	0.533	1.146		0.7429
71	R00–R09	Circulatory and respiratory symptoms	102839	1524	1.035	0.892	1.202		0.872	0.742	1.026		0.894	0.767	1.042		0.841	0.704	1.004		0.0499
72	R10–R19	Digestive and abdominal symptoms	102839	1883	0.996	0.87	1.14		0.887	0.768	1.024		0.857	0.746	0.984		0.811	0.691	0.951		0.0181
73	S00-T35	Injury	102839	8788	0.954	0.894	1.019		0.969	0.906	1.037		1	0.938	1.067		0.95	0.883	1.022		0.3671
74	T36-T65	Poisoning	102839	401	1.007	0.778	1.302		0.585	0.428	0.802		0.623	0.464	0.836		0.388	0.257	0.586		<.0001
75	V01-V99	Road accidents	83676	604	1.138	0.885	1.464		1.054	0.809	1.372		1.074	0.837	1.378		0.87	0.65	1.165		0.3931
76	W00-W19	Falls	83676	3704	0.957	0.866	1.057		0.904	0.814	1.003		0.908	0.822	1.002		0.88	0.787	0.983		0.1283
77	X60-X84	Self-harm	83676	340	1.105	0.829	1.473		0.685	0.487	0.963		0.708	0.515	0.974		0.4	0.255	0.628		<.0001
